# Supplementary material for: Decompensated MASH-Cirrhosis Model by Acute and Toxic Effects of Phenobarbital
Source: Cells. 2024 Oct 16;13(20):1707. doi: 10.3390/cells13201707 (PMC11505720; doi:10.3390/cells13201707)
Supplement: Supplementary file 1 [file cells-13-01707-s001.zip]

Archive with 1 entries (1 files):
- cells-3145917-supplementary.pdf
